# Supplementary material for: Protective Effects of Magnesium Glycyrrhizinate on Methotrexate-Induced Hepatotoxicity and Intestinal Toxicity May Be by Reducing COX-2
Source: Front Pharmacol. 2019 Mar 25;10:119. doi: 10.3389/fphar.2019.00119 (PMC6444054; doi:10.3389/fphar.2019.00119)
Supplement: TABLE S1 — Original data for body weight and liver weight/body weight ratio. [file Table_1.XLSX]

## Sheet: Sheet1
Body weight		Control						MTX						GSH						MgIG(9mg/kg)						MgIG(18mg/kg)
	NO.	1	2	3	4	5	6	1	2	3	4	5	6	1	2	3	4	5	6	1	2	3	4	5	6	1	2	3	4	5	6
	1	288.6	284.3	299.8	292.4	289.7	285.2	288.4	298.5	284	286.3	291.5	283.1	287.6	283.9	292.4	296.5	298.5	291.6	282.7	288.2	296.4	290.6	282.6	291.3	292.2	289.1	290.3	290.6	286.7	285.3
	3	298.9	294.8	299.8	303.4	299.7	297.2	282.8	292.9	278.4	280.7	285.9	277.5	283.9	280.2	288.7	292.8	294.8	287.9	279.5	285	293.2	287.4	279.4	288.1	288.4	285.3	286.5	286.8	282.9	281.5
	5	308.5	307.3	315.8	312.4	313.7	308.2	275.9	286	271.5	273.8	279	270.6	281.8	278.1	286.6	290.7	292.7	285.8	280.8	286.3	294.5	288.7	280.7	289.4	292.7	289.6	290.8	291.1	287.2	285.8
	7	317.4	316.2	324.7	321.3	322.6	317.1	267.7	277.8	263.3	265.6	270.8	262.4	283.4	279.7	288.2	292.3	294.3	287.4	283.2	288.7	296.9	291.1	283.1	291.8	299.2	296.1	297.3	297.6	293.7	292.3
Liver weight	Group	Control						MTX						GSH						MgIG(9mg/kg)						MgIG(18mg/kg)
	NO.	1	2	3	4	5	6	1	2	3	4	5	6	1	2	3	4	5	6	1	2	3	4	5	6	1	2	3	4	5	6
		2.84928	3.17647	2.81261	3.60428	3.60277	3.14861	3.58799	4.00567	4.09145	3.87009	3.42184	3.46935	3.64584	3.25833	3.02162	3.51645	3.35236	2.66761	2.9382	3.75126	3.33995	3.68149	3.39971	3.36436	3.48186	3.60076	3.22178	3.54576	3.16305	2.96192
Body weight/liver weight ratio(Liver/wt ratio)	Group	Control						MTX						GSH						MgIG(9mg/kg)						MgIG(18mg/kg)
	NO.	1	2	3	4	5	6	1	2	3	4	5	6	1	2	3	4	5	6	1	2	3	4	5	6	1	2	3	4	5	6
		0.897693	1.00458	0.866218	1.12178	1.11679	0.99294	1.3403	1.44193	1.55391	1.45711	1.26361	1.32216	1.28646	1.16494	1.04845	1.20303	1.13909	0.928186	1.0375	1.29936	1.12494	1.26468	1.20088	1.15297	1.16372	1.21606	1.08368	1.19145	1.07697	1.01332
