# Supplementary material for: Protective Effects of Magnesium Glycyrrhizinate on Methotrexate-Induced Hepatotoxicity and Intestinal Toxicity May Be by Reducing COX-2
Source: Front Pharmacol. 2019 Mar 25;10:119. doi: 10.3389/fphar.2019.00119 (PMC6444054; doi:10.3389/fphar.2019.00119)
Supplement: TABLE S2 — Original data for serum and hepatic enzymatic levels. [file Table_2.XLSX]

## Sheet: Sheet1
ALT(U/L)	Group	Control						MTX						GSH						MgIG(9mg/kg)						MgIG(18mg/kg)
	NO.	1	2	3	4	5	6	1	2	3	4	5	6	1	2	3	4	5	6	1	2	3	4	5	6	1	2	3	4	5	6
		22	13	21.5	20.6	19.9	20.7	58.1	38.5	55.5	35.1	59.7	36.8	23.6	31.1	16.1	37.3	34	43.7	36.4	28	27.8	26.8	26.8	16.5	31.2	26.6	26	23.3	30.6	23.2
AST(U/L)	Group	Control						MTX						GSH						MgIG(9mg/kg)						MgIG(18mg/kg)
	NO.	1	2	3	4	5	6	1	2	3	4	5	6	1	2	3	4	5	6	1	2	3	4	5	6	1	2	3	4	5	6
		145.4	152.9	148.5	138.6	155	173.4	395.3	214.5	253	333.1	361.5	248.7	154.6	297.2	125.5	190.2	238.5	254.9	118.3	168.5	123.9	112.7	121.4	122.7	105	126.3	125.6	149.2	129.3	137.8
MDA(nmol/ml)	Group	Control						MTX						GSH						MgIG(9mg/kg)						MgIG(18mg/kg)
	NO.	1	2	3	4	5	6	1	2	3	4	5	6	1	2	3	4	5	6	1	2	3	4	5	6	1	2	3	4	5	6
		5.35	5.35	4.46	5.94	7.13	5.64	17.52	15.74	17.23	16.34	15.45	19.01	11.58	14.26	10.4	11.58	11.88	10.75	13.07	11.58	10.1	12.77	10.1	10.32	7.13	9.21	8.02	9.8	7.72	9.8
SOD(U/ml)	Group	Control						MTX						GSH						MgIG(9mg/kg)						MgIG(18mg/kg)
	NO.	1	2	3	4	5	6	1	2	3	4	5	6	1	2	3	4	5	6	1	2	3	4	5	6	1	2	3	4	5	6
		17.49	16.84	16.19	16.65	16.74	18.33	9.86	9.21	9.12	9.4	9.58	10.51	15.91	15.16	13.3	14.98	14.88	13.21	11.35	12.47	11.16	13.95	12.74	14.14	16.09	14.33	13.02	17.02	16.65	15.9
GSH(mmol/g)	Group	Control						MTX						GSH						MgIG(9mg/kg)						MgIG(18mg/kg)
	NO.	1	2	3	4	5	6	1	2	3	4	5	6	1	2	3	4	5	6	1	2	3	4	5	6	1	2	3	4	5	6
		20.5641	20.4769	22.1321	18.1468	17.9999	16.0081	13.2798	13.2725	12.4359	15.2667	15.0362	14.9764	19.6155	19.4209	18.6553	18.9188	18.5336	19.3205	17.6199	15.4053	15.3578	17.0932	16.172	15.4693	17.8537	17.7313	16.5028	16.781	17.3956	17.2976
GPx(U/g)	Group	Control						MTX						GSH						MgIG(9mg/kg)						MgIG(18mg/kg)
	NO.	1	2	3	4	5	6	1	2	3	4	5	6	1	2	3	4	5	6	1	2	3	4	5	6	1	2	3	4	5	6
		48.0302	46.4302	44.3435	51.809	59.9131	59.8414	23.9707	21.1895	18.4571	27.137	26.7865	29.8658	44.0731	43.9204	39.5778	42.9491	42.4697	41.3607	34.2797	31.1308	26.5114	37.0166	36.0551	40.1381	36.9562	39.1723	38.9492	41.3645	42.1384	37.5224
