# Supplementary material for: Protective Effects of Magnesium Glycyrrhizinate on Methotrexate-Induced Hepatotoxicity and Intestinal Toxicity May Be by Reducing COX-2
Source: Front Pharmacol. 2019 Mar 25;10:119. doi: 10.3389/fphar.2019.00119 (PMC6444054; doi:10.3389/fphar.2019.00119)
Supplement: TABLE S3 — Original data for semi-quantitative analysis of TUNEL-positive cells. [file Table_3.XLSX]

## Sheet: Sheet1
Apoptotic index (%)	Group	Control						MTX						GSH						MgIG(9mg/kg)						MgIG(18mg/kg)
	NO.	1	2	3	4	5	6	1	2	3	4	5	6	1	2	3	4	5	6	1	2	3	4	5	6	1	2	3	4	5	6
		0.2	0.3	0.98	0.16	0.37	0.25	6.8	9.7	8.7	5.8	10.3	7.6	3.4	7.1	1.6	5.6	6.1	5.5	2.7	1.2	2.5	1.7	2.4	3.1	0.6	1.9	1.7	1.5	0.9	2.3
