# Supplementary material for: Protective Effects of Magnesium Glycyrrhizinate on Methotrexate-Induced Hepatotoxicity and Intestinal Toxicity May Be by Reducing COX-2
Source: Front Pharmacol. 2019 Mar 25;10:119. doi: 10.3389/fphar.2019.00119 (PMC6444054; doi:10.3389/fphar.2019.00119)
Supplement: TABLE S4 — Original data for quantification of sirius red staining, collagen I and COX-2 positive cells in liver sections. [file Table_4.XLSX]

## Sheet: Sheet1
Percentage of intensity (%)	Group	Control			MTX			MgIG(9mg/kg)			MgIG(18mg/kg)
	NO.	1	2	3	1	2	3	1	2	3	1	2	3
		0.14	0.25	0.31	2.1	2.73	3.25	1.47	1.56	1.87	0.95	1.1	0.67
CollagenⅠ pos cells(fold change to control) (%)	Group	Control			MTX			MgIG(9mg/kg)			MgIG(18mg/kg)
	NO.	1	2	3	1	2	3	1	2	3	1	2	3
		1.12	1.05	0.972	2.91	2.57	3.62	1.59	2.13	1.63	1.1	1.34	1.26
COX-2 pos cells (fold change to control) (%)	Group	Control			MTX			MgIG(9mg/kg)			MgIG(18mg/kg)
	NO.	1	2	3	1	2	3	1	2	3	1	2	3
		1.08	0.94	0.92	16	14.8	21.3	4.21	3.22	3.67	2.66	1.76	2.53
