# Supplementary material for: Protective Effects of Magnesium Glycyrrhizinate on Methotrexate-Induced Hepatotoxicity and Intestinal Toxicity May Be by Reducing COX-2
Source: Front Pharmacol. 2019 Mar 25;10:119. doi: 10.3389/fphar.2019.00119 (PMC6444054; doi:10.3389/fphar.2019.00119)
Supplement: TABLE S5 — Original data for lactulose and mannitol excretion. [file Table_5.XLSX]

## Sheet: Sheet1
ALT(U/L)	Group	Control						MTX						MgIG(9mg/kg)						MgIG(18mg/kg)
	NO.	1	2	3	4	5	6	1	2	3	4	5	6	1	2	3	4	5	6	1	2	3	4	5	6
		3.20594	2.97941	2.60606	3.1606	1.40813	0.96059	12.7216	22.032	14.7695	33.358	39.7161	11.3423	4.74319	2.03953	2.81106	2.8586	3.10966	2.25647	0.779996	1.69172	0.864592	0.97126	2.2423	3.95816
