# Supplementary material for: Protective Effects of Magnesium Glycyrrhizinate on Methotrexate-Induced Hepatotoxicity and Intestinal Toxicity May Be by Reducing COX-2
Source: Front Pharmacol. 2019 Mar 25;10:119. doi: 10.3389/fphar.2019.00119 (PMC6444054; doi:10.3389/fphar.2019.00119)
Supplement: TABLE S6 — Original data for quantification of COX-2 positive cells. [file Table_6.XLSX]

## Sheet: Sheet1
COX-2 pos cells (fold change to control) (%)	Group	Control			MTX			MgIG(9mg/kg)			MgIG(18mg/kg)
	NO.	1	2	3	1	2	3	1	2	3	1	2	3
		1.07	0.85	1.09	7.65	4.87	6.21	4.25	3.57	2.36	2.13	1.57	2.96
