# Supplementary material for: Protective Effects of Magnesium Glycyrrhizinate on Methotrexate-Induced Hepatotoxicity and Intestinal Toxicity May Be by Reducing COX-2
Source: Front Pharmacol. 2019 Mar 25;10:119. doi: 10.3389/fphar.2019.00119 (PMC6444054; doi:10.3389/fphar.2019.00119)
Supplement: DATA SHEET S2 — Original data for western blotting. [file Data_Sheet_2.ZIP]

Archive with 16 entries (15 files):
- FIG3C/
- FIG3C/BAX-2.scn
- FIG3C/BAX-3.scn
- FIG3C/BAX-4.scn
- FIG3C/BCL-2.scn
- FIG3C/BCL-3.scn
- FIG3C/CASPASE-3.scn
- FIG3C/CASPASE3-1.scn
- FIG3C/GAPDH-2.scn
- FIG3C/GAPDH.scn
- FIG3C/GAPDH3.scn
- FIG3C/PARP-CPARP.scn
- FIG3C/bcl-2-3.scn
- FIG3C/caspase-3-2.scn
- FIG3C/parp-cparp-2.scn
- FIG3C/parp-cparp-3.scn
