# Supplementary material for: Protective Effects of Magnesium Glycyrrhizinate on Methotrexate-Induced Hepatotoxicity and Intestinal Toxicity May Be by Reducing COX-2
Source: Front Pharmacol. 2019 Mar 25;10:119. doi: 10.3389/fphar.2019.00119 (PMC6444054; doi:10.3389/fphar.2019.00119)
Supplement: DATA SHEET S3 — Original data for intestinal histopathological lesions. [file Data_Sheet_3.ZIP]

Archive with 17 entries (12 files):
- FIG5B/
- FIG5B/MTX/
- FIG5B/MTX/MTX-1.tif
- FIG5B/MTX/MTX-2.tif
- FIG5B/MTX/MTX-3.tif
- FIG5B/MgIG(18mgkg)/
- FIG5B/MgIG(18mgkg)/MgIG18-1.tif
- FIG5B/MgIG(18mgkg)/MgIG18-2.tif
- FIG5B/MgIG(18mgkg)/MgIG18-3.tif
- FIG5B/MgIG(9mgkg)/
- FIG5B/MgIG(9mgkg)/MgIG9-1.tif
- FIG5B/MgIG(9mgkg)/MgIG9-2.tif
- FIG5B/MgIG(9mgkg)/MgIG9-3.tif
- FIG5B/control/
- FIG5B/control/control-1.tif
- FIG5B/control/control-2.tif
- FIG5B/control/control-3.tif
