# Supplementary material for: Protective Effects of Magnesium Glycyrrhizinate on Methotrexate-Induced Hepatotoxicity and Intestinal Toxicity May Be by Reducing COX-2
Source: Front Pharmacol. 2019 Mar 25;10:119. doi: 10.3389/fphar.2019.00119 (PMC6444054; doi:10.3389/fphar.2019.00119)
Supplement: DATA SHEET S4 — Original data for immunohistochemistry of intestinal COX-2. [file Data_Sheet_4.ZIP]

Archive with 18 entries (12 files):
- FIG6A/
- FIG6A/COX-2/
- FIG6A/COX-2/MTX/
- FIG6A/COX-2/MTX/MTX-1.tif
- FIG6A/COX-2/MTX/MTX-2.tif
- FIG6A/COX-2/MTX/MTX-3.tif
- FIG6A/COX-2/MgIG18/
- FIG6A/COX-2/MgIG18/MgIG18-1.tif
- FIG6A/COX-2/MgIG18/MgIG18-2.tif
- FIG6A/COX-2/MgIG18/MgIG18-3.tif
- FIG6A/COX-2/MgIG9/
- FIG6A/COX-2/MgIG9/MgIG9-1.tif
- FIG6A/COX-2/MgIG9/MgIG9-2.tif
- FIG6A/COX-2/MgIG9/MgIG9-3.tif
- FIG6A/COX-2/control/
- FIG6A/COX-2/control/control-1.tif
- FIG6A/COX-2/control/control-2.tif
- FIG6A/COX-2/control/control-3.tif
